# Supplementary material for: Protection against experimental cryptococcosis elicited by Cationic Adjuvant Formulation 01-adjuvanted subunit vaccines
Source: PLoS Pathog. 2024 Jul 8;20(7):e1012220. doi: 10.1371/journal.ppat.1012220 (PMC11257399; doi:10.1371/journal.ppat.1012220)
Supplement: S1 Data — (XLSX) [file ppat.1012220.s009.xlsx]

## Sheet: Fig.1A
Vaccine and infection schedule scheme is created using BioRender.com

## Sheet: Fig.1B
DPI	Unvac	CAF01	Cda1	Cda2	Blp4	Cpd1Δ
36				1			DPI - Days post infection. 1 means died, 0 means survived
36				1
39				1
52				1
70				0
31			1
61			1
70			0	0
70			0	0
70			0	0
70				0
70				0
28				1
47				1
70				0
70				0
70				0
23				1
24				1
27
28			1	1
28
34
35
36				1
46
69
70			0
70			0
70			0
70			0
27			1
34			1
70			0
70			0
70			0
20					1
20
21
21
21
23					1	1
23						1
24					1	1
24					1
25						1
26						1
28					1
28					1
31					1
35
40
41
46
70						0
70
24			1
66			1
70			0
70			0
70			0
70			0
70			0
70			0
70			0
70			0
19			1
24			1
26			1
26			1
26			1
27			1
30			1
70			0
70			0
70			0
24	1
24	1
26	1
26	1
28	1
21		1
24		1
25		1
26		1
26		1
22					1
25					1
25					1
27					1
29					1
25						1
27						1
29						1
69						1
25		1
28		1
28		1
29		1
30		1
33		1
26	1
26	1
27	1
28	1
28	1
22	1
23	1
25	1
25	1
26	1
20	1
21	1
23	1
24	1
26	1

## Sheet: Fig.1C
DPI	Unvac	CAF01	Cda1	Cda2	Blp4	Cpd1Δ
31				1				DPI - Days post infection. 1 means died, 0 means survived
35				1
42				1
65			1
70			0	0
70			0	0
70			0
70			0
22			1
23				1
25				1
45			1
46			1	1
70			0	0
70			0	0
23			1
25			1
25
30			1
36			1
48			1
50			1
67			1
70			0
70			0
20					1
20					1
21					1
21					1
21					1
23					1	1
35					1	1
40						1
41						1
46						1
70						0
70						0
19		1
20		1
20		1
20		1
28		1
21	1
22	1
23	1
23	1
24	1
22		1
22		1
22		1
22		1
24		1
21					1
37					1
43					1
45					1
54					1
26						1
26						1
29						1
70						0
70						0
20	1
22	1
22	1
22	1
23	1
26	1
20	1
21	1
21	1
21	1
22	1
23	1
23	1
24	1
25	1

## Sheet: Fig.2A
DPI	Unvac	Cda1+Cda2	Cda1+Cda2+Blp4+Cpd1Δ
23		1				DPI - Days post infection. 1 means died, 0 means survived
24	1
25	1
26	1
27	1
70		0	0
70		0	0
70		0	0
70		0	0
70			0
21	1
22	1
24
24	1	1
26	1
30	1
45		1
70		0	0
70		0	0
70		0	0
70			0
70			0

## Sheet: Fig.2B
Body Weight Change, %
DPI	Unvac									Cda1+Cda2										Cda1+Cda2+Blp4+Cpd1Δ
0	0	0	0	0	0	0	0	0	0	0	0	0	0	0	0	0	0	0	0	0	0	0	0	0	0	0	0	0	0
1	4.95495	4.24528	3.6036	5.55556	1.79856	2.15827	1.53257	2.16607	2.10526	-2.64317	-0.44444	1.32743	4.45545	0.892857	-0.38023	2.46479	2.67176	-0.3861	1.27795	-1.38249	-0.43478	0.42735	-4.52489	-0.46512	0.361011	0.738007	1.76678	2.43902	1.93798
2	2.7027	4.24528	3.6036	4.62963	3.23741	2.8777	3.44828	2.88809	2.45614	-5.72687	-1.77778	0.884956	-0.49505	-3.57143	1.14068	2.11268	2.67176	-1.5444	1.59744	-4.14747	-1.73913	-1.7094	-5.88235	-1.39535	1.44404	0	2.12014	2.43902	1.16279
3	3.6036	3.77359	4.05405	2.77778	1.79856	2.15827	3.44828	2.52708	-0.70175	-5.72687	-3.55556	1.76991	-0.49505	-4.46429	0	-0.35211	0	-6.94981	-0.31949	-1.84332	-2.17391	0.42735	-5.88235	-0.93023	-2.52708	-2.21402	1.76678	2.43902	0.775194
4	1.8018	1.88679	3.6036	1.85185	4.67626	2.51799	3.83142	5.41516	0.701754	-5.72687	-5.33333	3.09734	-2.47525	-4.01786	-3.42205	-3.52113	-2.29008	-5.40541	-3.83387	-3.68664	-2.6087	-1.7094	-6.78733	-1.86047	-3.2491	-4.79705	1.76678	1.74216	-3.10078
5	2.25225	1.41509	3.15315	2.77778	3.95683	2.51799	2.68199	4.69314	0.350877	-6.1674	-4	2.65487	-2.47525	-3.57143	-3.42205	-4.92958	-2.67176	-5.79151	-2.8754	-5.52995	-3.04348	-2.99145	-7.23982	-2.7907	-5.41516	-5.90406	1.76678	-0.69686	-2.32558
6	-0.45045	-0.9434	3.15315	-0.92593	1.43885	0.359712	1.14942	1.44404	-0.70175	-8.37004	-7.55556	0	-4.9505	-4.91071	-4.94297	-4.57746	-1.14504	-4.6332	-5.43131	-7.8341	-3.91304	-3.84615	-6.78733	-5.5814	-5.77617	-5.53506	0.353357	0.348432	-3.10078
7	-2.25225	-4.71698	-3.15315	-2.77778	3.23741	0.719424	2.68199	4.33213	0	-13.2159	-12.4444	-1.76991	-10.8911	-6.69643	-7.60456	-6.33803	-5.34351	-6.56371	-7.02875	-11.5207	-6.08696	-6.83761	-12.6697	-6.97674	-8.30325	-8.11808	-2.82686	-3.48432	-6.20155
8	-1.35135	-7.07547	-4.95496	-2.77778	3.59712	1.79856	4.5977	3.61011	-0.70175	-15.859	-16.4444	-4.86726	-12.3762	-12.5	-9.12548	-10.2113	-9.16031	-9.26641	-11.1821	-17.5115	-8.69565	-10.6838	-15.3846	-10.6977	-12.2744	-11.0701	-7.06714	-7.66551	-10.0775
9	1.35135	-6.13208	-2.7027	-1.85185	3.23741	-1.07914	3.83142	2.88809	0.350877	-17.1806	-15.5556	-5.75221	-17.3267	-12.0536	-9.5057	-10.2113	-10.687	-7.72201	-11.8211	-17.9724	-8.69565	-13.2479	-17.1946	-11.1628	-11.9134	-12.5461	-8.12721	-7.31707	-10.8527
10	2.7027	-4.71698	-1.8018	0.925926	2.15827	-2.15827	4.5977	2.16607	-1.05263	-18.5022	-13.7778	-10.6195	-20.297	-12.0536	-12.5475	-10.5634	-9.92366	-6.56371	-11.5016	-21.1982	-6.95652	-13.2479	-17.6471	-11.1628	-11.9134	-11.4391	-5.30035	-8.7108	-12.7907
12	0.900901	-5.66038	-0.9009	-1.38889	5.03597	-1.43885	4.21456	2.88809	-0.70175	-19.3833	-8	-13.2743	-24.2574	-8.03571	-15.5894	-7.74648	-8.01527	-6.17761	-7.34824	-20.7373	-4.34783	-10.6838	-16.2896	-6.97674	-7.22022	-7.38007	-2.82686	-5.57491	-9.30233
15	2.7027	-6.13208	-0.9009	-4.16667	3.59712	-4.31655	4.21456	2.16607	-4.21053	-11.4537	-5.33333	-13.2743	-21.2871	-6.69643	-17.8707	-3.52113	-0.38168	-4.6332	-2.55591	-13.8249	-3.47826	-3.4188	-7.23982	-6.04651	-3.2491	-2.95203	1.41343	-2.09059	-4.26357
17	1.8018	-8.01887	0	-3.7037	1.79856	-11.1511	3.44828	-0.36101	-10.5263	-8.81057	-2.22222	-15.0442	-15.3465	-4.01786	-22.4335	-2.46479	-1.52672	-6.56371	-2.8754	-10.1382	-2.6087	-4.70085	-6.78733	-6.04651	-2.52708	-2.95203	0.706714	-3.13589	-3.87597
19	1.8018	-12.2642	-0.9009	-6.94444	-0.71942	-20.5036	-4.5977	-6.13718	-17.193	-8.81057	-4	-20.354	-8.91089	-3.57143	-31.5589	-3.87324	1.9084	-6.94981	-0.63898	-8.29493	-4.78261	-5.55556	-4.97738	-4.65116	-0.72202	-1.84502	3.53357	-1.39373	-0.3876
21	-8.10811	-21.2264	-9.00901	-12.963	-3.23741		-11.1111	-9.74729	-24.9123	-10.5727	-4	-24.3363	-8.91089	-6.69643	-39.1635	-2.8169	1.9084	-9.65251	1.27795	-8.75576	-10.8696	-6.41026	-4.97738	-6.97674	-1.44404	-0.73801	4.59364	-1.74216	1.16279
25	-25.6757			-29.1667	-9.35252			-25.2708		-6.1674	-2.22222		0	-0.44643		-1.40845	3.43512	-19.305	2.8754	-4.14747	-6.95652	-2.99145	-4.0724	-2.7907	1.44404	1.84502	4.59364	1.0453	3.10078
28					-19.7842					-5.72687	-0.44444		2.47525	1.78571		1.40845	4.96183	-23.9382	4.15336	-1.84332	-7.82609	-4.2735	-4.97738	-2.7907	3.61011	2.58303	8.12721	2.78746	4.26357
32										-5.28634	0.888889		0.990099	-3.125		4.22535	7.63359	-28.1853	4.47284	-0.92166	-13.913	-5.12821	-5.42986	-4.18605	2.52708	3.69004	10.6007	5.92335	7.36434
35										-4.84582	1.77778		4.45545	-1.78571		4.57747	8.01527	-28.5714	5.43131	3.68664	-10.8696	-1.7094	-2.26244	-2.32558	5.77617	6.27306	12.0141	6.62021	10.4651
38										0.881057	4.44444		10.396	0		4.22535	7.25191	-27.027	3.51438	6.91244	-5.65217	1.7094	1.35747	5.58139	4.33213	4.42804	9.18728	5.92335	6.58915
42										6.1674	8.88889		12.3762	4.46429		2.8169	8.01527	-32.0463	5.7508	7.37327	-2.17391	7.26496	5.88235	7.90698	13.3574	11.4391	15.1944	10.8014	15.8915
45										1.32159	11.1111		10.8911	3.125		3.87324	7.63359		4.79233	6.91244	-4.34783	4.70085	7.69231	7.90698	5.41516	6.64207	8.48057	6.62021	9.68992
47										1.76212	7.11111		4.45545	1.33929		3.16901	8.39695		0.958466	5.06912	-1.30435	6.41026	7.69231	6.97674	5.41516	5.53505	0	3.83275	12.7907
49										1.76212	8.88889		8.91089	2.23214		3.52113	10.3053		2.8754	5.99078	0	6.41026	6.33484	11.1628	7.94224	10.3321	4.59364	5.22648	13.1783
53										-4.40529	8		7.42574	3.57143		3.16901	8.77863		1.59744	6.91244	-0.86957	4.2735	-1.35747	9.30233	9.02527	14.7601	4.59364	5.92335	15.5039
56										-8.81057	8.88889		9.40594	4.01786		5.6338	11.4504		0.319489	5.99078	0.434783	4.70085	4.0724	10.6977	14.0794	16.9742	10.6007	11.1498	19.7674
59										-15.859	8.44444		8.41584	-3.57143		4.57747	9.92366		2.23642	5.52995	-3.04348	3.4188	5.88235	7.90698	12.2744	16.9742	10.9541	10.8014	20.155
62										-21.1454	12.4444		8.91089	0.892857		5.6338	11.4504		3.19489	5.99078	0	5.55556	7.69231	8.83721	12.6354	16.2362	8.83392	12.5435	20.9302
67										-20.7048	13.3333		13.8614	5.35714		9.15493	10.687		3.51438	11.9816	-0.86957	6.41026	9.50226	13.9535	11.5524	17.7122	15.1944	15.331	22.093
70										-14.5374	14.6667		17.3267	9.82143		10.5634	12.9771		5.7508	11.0599	0.434783	8.54701	9.95475	13.0233	11.1913	16.6052	12.7209	12.5435	19.7674

## Sheet: Fig.2C
DPI	Card9-/-,Cda1+Cda2, n=10	C57BL/6, Cda1+Cda2, n=5	Card9-/-, UnVac, n=9	C57BL/6, UnVac, n=11
16	1					DPI - Days post infection. 1 means died, 0 means survived
17	1
18	1
18	1
18	1
18	1
20	1
20	1
22	1
22	1
70		0
70		0
70		0
70		0
70		0
20			1
22			1
24			1
24			1
22				1
23				1
23				1
24				1
25				1
20				1
22				1
22				1
22				1
23				1
26				1
18			1
22			1
22			1
23			1
23			1

## Sheet: Fig.3A
UnVacD0	CAF01-Cda1+Cda2 Vac D0	CAF01-Cda1+Cda2+Blp4+Cpd1△ VacD0	UnVac D10	CAF01-Cda1+Cda2 Vac D10	CAF01-Cda1+Cda2+Blp4+Cpd1△ Vac D10	CAF01-Cda1+Cda2 Vac D70	CAF01-Cda1+Cda2+Blp4+Cpd1△ Vac D70			Lung weight, g
0.1901	0.1686	0.1806	0.4839	0.4034	0.4234	0.2163	0.2549
0.1613	0.1761	0.1787	0.2384	0.3629	0.4185	0.225	0.2534
0.1561	0.1771	0.1559	0.2399	0.4287	0.3853	0.1892	0.328
0.1588	0.1798	0.1915	0.2302	0.3877	0.4548		0.2494
							0.2624
0.1569	0.1533	0.1519	0.2443	0.2599	0.397	0.6109	0.335
0.1456	0.136	0.1644	0.2993		0.3863	0.1886	0.1951
0.1557	0.1497	0.1667	0.259	0.3212	0.3604	0.211	0.1982
0.1365	0.1368	0.1478	0.2755	0.3303	0.3703	0.1886	0.2687
							0.1895

## Sheet: Fig.3B
Unvac D10	2-Ag D10	4-Ag D10	2-Ag D70	4-Ag D70		CFU/Lung
3201683	496782	376610	7984643	1327317
5785220		683091	20	86.752
5242100	780532	247901	20	150.562
7771400	2886906	746278	149.323	5738.04
				20
9250090	212916	38004.2	20	639.137
2008160	14314.5	758810	20	44.0544
2831230	624789	42317.7	64.5408	358213
3003220	154011	1004632		65.9856
				20

## Sheet: Fig.3C
UnVacD0	CAF01-Cda1+Cda2 Vac D0	CAF01-Cda1+Cda2+Blp4+Cpd1△ VacD0	UnVac D10	CAF01-Cda1+Cda2 Vac D10	CAF01-Cda1+Cda2+Blp4+Cpd1△ Vac D10	CAF01-Cda1+Cda2 Vac D70	CAF01-Cda1+Cda2+Blp4+Cpd1△ Vac D70		Lung leukocytes, x106
7.16	7.14	5.27	10.94	27.16	34.48	7.24	5.35
6.4	4.88	4.65	8.26	30.8	39.12	5.93	7.09
3.44	5.5	4.33	5.4	48	31.48	4.97	8.13
3.22	4.72	4.43	4.96	44.4	43.2		5.38
							5.87
6.05	6.03	10.9	17.9	28.15	62.5	23.4	22.8
7.78	6.15	10.2	17.2	51	59.5	7	5.95
4.72	6.75	9.72	9.42	46.9	59.5	4.19	6.82
3.7	6.29	5.58	13.3		65	5.22	7.83
							6.46

## Sheet: Fig.3D
UnVacD0	CAF01-Cda1+Cda2 Vac D0	CAF01-Cda1+Cda2+Blp4+Cpd1△ VacD0	UnVac D10	CAF01-Cda1+Cda2 Vac D10	CAF01-Cda1+Cda2+Blp4+Cpd1△ Vac D10	CAF01-Cda1+Cda2 Vac D70	CAF01-Cda1+Cda2+Blp4+Cpd1△ Vac D70		CD4+T cells, x106
2.19991	2.68705	1.74546	1.6	9.64	11.63	2.07426	1.59209
2.49682	2.03625	1.44926	2.76	10.45	10.34	1.86848	2.09535
1.11615	2.00602	1.72124	1.37	15.57	12.62	1.72319	2.5977
1.16066	1.51315	1.74797	1.31	15.44	13.48		1.86889
							2.11556
2.8847	3.24348	4.83625	6.79288	11.3339	23.7092	4.43368	5.21562
3.16845	3.42139	5.04058	6.30432	19.0395	23.8656	2.32342	2.08456
2.47378	3.14649	4.57166	2.83896	16.9124	24.8748	1.56158	2.14778
1.96983	3.55943	3.10228	5.36601		23.3523	1.73641	2.61897
							2.02486

[truncated: 36 more sheets: Sheet1, Fig.3E, Fig.4A, Fig.4B, Fig.4C, Fig.4D, Fig.4E, Fig.4F, Fig.4G, Fig.4H, Fig.4I, Fig.4J, Fig.4K, Fig.4L, Fig.5, Fig.6A, Fig.6B, Fig.6C, Fig.6D, Fig.6E …]
